# Supplementary material for: The therapeutic targets and signaling mechanisms of ondansetron in the treatment of critical illness in the ICU
Source: Front Pharmacol. 2024 Aug 21;15:1443169. doi: 10.3389/fphar.2024.1443169 (PMC11372243; doi:10.3389/fphar.2024.1443169)
Supplement: Supplementary file 3 [file Table1.XLSX]

## Sheet: Sheet1
Ondansetron and AKI(198)		Ondansetron and Sepsis(111)		Ondansetron and ARDS(26)
HTR3A		HTR3A		HIF1A
SLC47A1		CTSD		NFKB1
KCNH2		HIF1A		CXCR4
CNR2		NFKB1		FLT1
CTSD		CXCR4		TLR8
HIF1A		DUSP3		TFPI
TRIM24		HDAC4		NFE2L2
HDAC8		FLT1		GSK3B
TOP2A		NR1I2		HSD11B2
NFKB1		CDC25C		EGLN1
CSNK2B		TLR8		F2
CXCR4		ADORA2B		AR
GPBAR1		KLF5		GUSB
GABRA1		TFPI		GSTP1
DHFR		C5AR1		MMP8
SLC6A4		HDAC9		RORC
HDAC4		DRD1		ABL1
FLT1		NFE2L2		TRPA1
NR1I2		GSK3B		DDX58
CDC25C		HSD11B2		MPO
ATG4B		GRK5		RAB7A
TLR8		CYP19A1		TLR1
ADORA2B		NTRK3		MAPK14
PRCP		EGLN1		CTSB
KLF5		ITGB1		ELANE
TFPI		F2		CTSL
C5AR1		TOP1
CDK1		KDM1A
MAOA		AR
HDAC9		SLC2A1
PSMB1		GUSB
DRD1		NR3C2
LNPEP		ADAM10
TMPRSS6		P2RX7
NFE2L2		CHUK
PHF8		EZH2
CHRM1		GRB2
HTR2C		GSTP1
GSK3B		CHRNA7
HSD11B2		ABCC1
GRK5		CAPN1
CYP19A1		ABCB1
NTRK3		TYRO3
EGLN1		KAT6A
ITGB1		FPR1
F2		MMP8
KCNA5		ABL1
TOP1		F13A1
KDM1A		GLS
AR		FPR2
SLC2A1		DRD2
GUSB		ITK
NR3C2		FGR
ADAM10		LGALS3
CDC25B		APEX1
SLC9A1		RNF31
PTPN2		DHPS
P2RX7		ARHGEF7
CHUK		FOLH1
EZH2		CYP2R1
GRB2		CPSF4
CYSLTR2		DDX58
CACNA1H		MEF2A
GSTP1		ALOX12
CHRNA7		RPSA
ABCC1		GCDH
HDAC2		CITED2
PKN1		GALM
CAPN1		RGS6
ABCB1		SOD2
TYRO3		MPO
SLC6A5		CALML3
CSK		USP14
THRA		USP19
ACACB		CLPP
CDK5		ARSB
HDAC11		AZGP1
KAT6A		RAB7A
FPR1		NR1I3
MMP8		TAB1
RORC		ALK
LDHB		TLR1
ABL1		CCND1
GRIN1		CYP2E1
F13A1		OPRM1
CES1		HSP90AA1
GLS		HTR2A
PREP		FABP4
FPR2		FABP3
ADORA1		CNR1
SCD		BRD4
DRD2		EPHX2
TRPA1		TBXA2R
HDAC7		MDM2
ITK		HSD17B3
LDHA		MAPK14
FGR		CYP2C9
LGALS3		CYP2C19
CACNA1B		CTSB
APEX1		CCR1
RNF31		LYN
HDLBP		TIE1
DHPS		ROS1
ARHGEF7		CYP17A1
FOLH1		IDH1
MMAB		ELANE
TNNC1		CTSL
DDX58		GRK2
FUT8		LIPE
RUVBL1		FAAH
RANBP2		ACLY
MTRR
NUP214
MEF2A
ALOX12
CD1B
RPSA
PRPS1
MAOB
GCDH
CITED2
ARHGEF12
BLVRA
HSD11B1
RGS6
SOD2
TP73
MPO
FAP
USP14
ARSB
AZGP1
RAB7A
NR1I3
MYNN
S100P
TAB1
ALK
TLR1
PIP4K2C
CCND1
CYP2E1
NFAT5
OPRM1
HTR2B
SIGMAR1
HTR1B
SLC22A2
OXER1
HSP90AA1
HTR2A
FABP4
FABP3
CNR1
BRD4
EPHX2
TBXA2R
MDM2
PTGDR
HCRTR2
CA2
HCRTR1
BDKRB2
GRM2
MTNR1A
MAPK14
HDAC1
SCN5A
CYP2C9
CYP2C19
CTSB
SCN9A
PTGDR2
CCR1
FGFR3
LYN
FGFR4
NTRK2
TIE1
ROS1
GRM3
CYP17A1
CA1
GABRG2
GABRB3
CYP27A1
IDH1
ELANE
CTSK
CTSL
GRK2
HTR6
LIPE
FAAH
MMP13
CRHR1
ACLY
PLK4
